# Supplementary material for: Genome-Wide Identification and Analysis of the Growth-Regulating Factor Family in Zanthoxylum armatum DC and Functional Analysis of ZaGRF6 in Leaf Size and Longevity Regulation
Source: Int J Mol Sci. 2022 Aug 12;23(16):9043. doi: 10.3390/ijms23169043 (PMC9409285; doi:10.3390/ijms23169043)
Supplement: Supplementary file 1 [file ijms-23-09043-s001.zip]

Archive with 1 entries (1 files):
- ijms-1842838-supplementary.pdf
